# Supplementary material for: Cmcrf1, a Putative Zn2Cys6 Fungal Transcription Factor, Is Involved in Conidiation, Carotenoid Production, and Fruiting Body Development in Cordyceps militaris
Source: Biology (Basel). 2022 Oct 19;11(10):1535. doi: 10.3390/biology11101535 (PMC9598893; doi:10.3390/biology11101535)
Supplement: Supplementary file 1 [file biology-11-01535-s001.zip]

Archive with 1 entries (1 files):
- biology-1923453-supplementary.pdf
